# Supplementary material for: Predictive model identifies strategies to enhance TSP1-mediated apoptosis signaling
Source: Cell Commun Signal. 2017 Dec 19;15:53. doi: 10.1186/s12964-017-0207-9 (PMC5735807; doi:10.1186/s12964-017-0207-9)
Supplement: Supplementary file 1 — Biochemical reactions and parameter values. Table S2. Initial protein concentrations. Table S3. Estimated parameter values and model fitness. Table S4. Results from ANOVA analysis for T t and max cPARP. Table S5. Results from non-parametric t test for XIAP and PARP. Table S6. Results from ROC analysis. (XLSX 32 kb) [file 12964_2017_207_MOESM1_ESM.xlsx]

## Sheet: S1
Biochemical Reactions and Model Paramters
Reaction	Kon (mM-1min-1)		Koff (min-1)		Kc (min-1)		Ksyn (mMmin-1)		Reference
TSP1 + CD36 <-> TSP1:CD36	Kon_TSP1:CD36	30	Koff_TSP1:CD36	6.9					◇
TSP1:CD36 +p59 <-> TSP1:CD36:p59	Kon_TSP1:CD36:p59	30	Koff_TSP1:CD36:p59	0.012					*
TSP1:CD36:p59 -> TSP1:CD36:pp59					Kp_p59	60			*
TSP1:CD36:pp59 +pro8 -> TSP1:CD36:pp59 +casp8					Kc_casp8	60			*
casp3 +MEKK1 <-> casp3:MEKK1	Kon_casp3:MEKK1	30	Koff_casp3:MEKK1	17.2					\
casp3:MEKK1 -> casp3 +cMEKK1					Kc_MEKK1	60			*
cMEKK1 +p38cyt <-> cMEKK1:p38cyt	Kon_cMEKK1:p38	30	Koff_cMEKK1:p38	0.012					*
cMEKK1:p38cyt -> cMEKK1 +pp38cyt					Kp_p38	131			\
p38cyt -> null					Ktrsp_cyt_nuc	0.041			\
pp38cyt -> null
null -> pp38nuc
null -> p38nuc
FasL + Fas <-> DISC	Kon_Fas:FasL	30	koff	0.012					*
DISC + pro8 <-> DISC:pro8	Kon_DISC:pro8	30	koff	0.012					*
DISC:pro8 + pro8 -> p43p41 + p43p41					Kp43p41	0.595			^
FS + DISC <-> DISC:FS	Kon_DISC:FS	0.01	koff	0.012
casp8 -> null					Kdeg_casp8	0.0289
casp3 -> null					Kdeg_casp3	0.15
DISC + FL <-> DISC:FL	Kon_DISC:FL	669	koff	0.012
DISC:pro8 + FL -> p43:FLIP					Kp43FLIP	1000
DISC:pro8 + FS <-> DISC:pro8:FS	Kon_DISC2:FS	886	koff	0.012
DISC:FL + pro8 -> p43:FLIP					Kp43p41	0.595
DISC:FL + FL <-> DISC:FL:FL	Kp43FLIP	1000	koff	0.012
DISC:FL + FS <-> DISC:FL:FS	Kon_DISC2:FS	886	koff	0.012
DISC:FS + pro8 <-> DISC:pro8:FS	Kp43p41	0.595	koff	0.012
DISC:FS + FL <-> DISC:FL:FS	K_p43FLIP	1000	koff	0.012
DISC:FS + FS <-> DISC:FS:FS	Kon_DISC2:FS	886	koff	0.012
p43p41 + p43p41 -> casp8					Kcasp8	0.804
casp8 + pro3 -> casp3 + casp8					Kc_casp3	12.3
casp3 + pro8 -> casp3 + p43p41					Kr_casp8	121
p43:FLIP + IKK -> p43:FLIP:IKK_a					Ka_IKK	0.72
NFkB:IkB + p43:FLIP:IKK_a -> NFkB:IkB_p + p43_FLIP:IKK_a					Kp_NFkBIkB	359
NFkB:IkB_p -> NFkB_cyt					Ka_NFkB	3.68
p43_FLIP:IKK_a -> null					Kdeg_IKKa	0.0223
NFkB_cyt -> null					Kdeg_NFkBcyt	0.0164
NFkB_cyt -> null					Ktrsp_cyt_nuc	0.041			\
null -> NFkB_nuc
pp38nuc + NFkB_nuc <-> pp38:NFkB	Kon_pp38:NFkB	30	Koff_pp38:NFkB	0.012					*
pp38:NFkB -> pp38nuc + NFkB_p					Kp_NFkB	60			*
null -> FasLm_nuc	Vmax_FasL	0.00079	Km_FasL	0.000515					\
FasLm_nuc -> null					Kexp_FasLm	0.6			*
null -> FasLm_cyt
FasLm_cyt -> FasL_cyt					Ksyn_FasL	0.5			*
FasL_cyt -> FasL					Kexp_FasL	0.00831			\
casp3 + PARP <-> casp3:PARP	Kon_casp3:PARP	30	Koff_casp3:PARP	0.012					*
casp3 + XIAP -> casp3_u					Ki_casp3:XIAP	60			*
casp3:PARP -> casp3 + cPARP					Kc_PARP	60			*
TSP1:CD36:pp59 + Ptase <-> pp59:Ptase	Kon_dephos	30	Koff_dephos	0.012					*
pp38cyt + Ptase <-> pp38cyt:Ptase
pp38nuc + Ptase <-> pp38nuc:Ptase
pp59:Ptase -> Ptase + TSP1:CD36:p59					Kdephos	1			*
pp38cyt:Ptase -> Ptase + p38cyt
pp38nuc:Ptase -> Ptase + p38nuc
null -> pro3			F	20	F*DISC+Ksyn_all	0.0001			*
null -> pro8
null -> CD36							Ksyn_all	0.0001	*
null -> p59
null -> p38cyt
null -> XIAP
null -> PARP
null -> Fas
null -> MEKK1
null -> FL
null -> FS
null -> IKK
null -> NFkB:IkB
null -> Ptase
null -> nucleus.Ptase
nucleus.Ptase -> null					Kdeg	0.001			*
Ptase -> null
CD36 -> null
TSP1:CD36 -> null
TSP1:CD36:p59 -> null
TSP1:CD36:pp59 -> null
p43p41 -> null
casp3:MEKK1 -> null
cMEKK1 -> null
casp3:PARP -> null
PARP -> null
XIAP -> null
casp3_u -> null
p38cyt -> null
cMEKK1:p38cyt -> null
pp38cyt -> null
pp38nuc -> null
p38nuc -> null
Fas -> null
DISC -> null
DISC:FS -> null
DISC:FL -> null
DISC:pro8 -> null
p43:FLIP -> null
DISC:FL:FL -> null
DISC:FL:FS -> null
DISC:FS:FS -> null
IKK -> null
NFkB:IkB -> null
NFkB:IkB_p -> null
pp59:Ptase -> null
pp38cyt:Ptase -> null
pp38nuc:Ptase -> null
NFkB_nuc -> null
pp38:NFkB -> null
NFkB_p -> null
null -> CD36					Kinser*0.0332	0.03			*
null -> Fas					Kinser*0.0149	0.03			*
CD36 -> null					Kinter	4.67e-06			\
TSP1:CD36 -> null
TSP1:CD36:p59 -> null
TSP1:CD36:pp59 -> null
Fas -> null
DISC -> null
DISC:pro8 -> null
DISC:FL -> null
DISC:FS -> null
DISC:pro8:FS -> null
DISC:FL:FL -> null
DISC:FL:FS -> null
DISC:FS:FS -> null
◇ Pearce et al; ‡: measured; *: manually adjusted; ^: Neumann et al.

## Sheet: S2
Initial Concentrations
Species	I.C. (mM)	Reference
CD36	0.332	‡
p59	0.34	*
pro8	0.0647	^
pro3	0.00144	^
p38cyt	0.15	*
Ptase_cyt	0.017	*
XIAP	0.17	*
PARP	1.7	*
Fas	0.0149	‡
MEKK1	0.025	*
FL	0.0074	^
FS	0.00508	^
IKK	0.00577	^
NFkB_IkB	0.00474	^
Ptase_nuc	0.017	*
NFkB_cyt	0.0008	*
‡: measured; *: manually adjusted; ^: Neumann et al.

## Sheet: S3 
Estimated Parameter Values and Model Fitness
Set	Ktrsp	Kinter	Vmax_fasl	Km	Kexp_fasl	Koff_casp3_mekk1	Kp_p38		Error from fitting (SSR)							Error for validation data (SSR)
									TSP1 complex	pp59	pp38MAPK	casp3 activity (ref. 12)	casp3 activity (ref. 15)	COMBINED
1	0.0438	0.00121	0.000787	0.000515	0.00773	0.41	260		0.0961	0.0155623	0.501072	0.329202	0.0470173	0.988953		0.865357
2	0.113	0.00457	0.000669	0.000163	0.0136	0.136	0.173		0.0961	0.0259474	0.574327	0.573101	0.0343411	1.30382		0.87374
3	0.0434	0.00218	0.000787	0.000515	0.00746		139		0.0961	0.0175808	0.502446	0.290038	0.0457817	0.951946		1.34324
4	0.0375	1.56e-05	0.000787	0.000515	0.00767		225		0.0961	0.0137194	0.525506	0.302035	0.0383739	0.975734		1.34405
5	0.0421	0.000251	0.000787	0.000515	0.00762		88.2		0.0961	0.0140585	0.506904	0.30632	0.0382202	0.961603		1.35245
6	0.044	0.000511	0.000787	0.000515	0.00777		135		0.0961	0.0144293	0.501368	0.333746	0.0435539	0.989197		1.36932
7	0.0322	0.000313	0.000787	0.000515	0.00662		23800		0.0961	0.0139871	0.564037	0.196351	0.0247102	0.895186		1.25389
8	0.0667	0.00119	0.000998	0.000515	0.00489	18.8	0.912		0.0961	0.0160826	0.558707	0.193176	0.0661164	0.930182		0.866562
9	0.0458	7e-05	0.0241	0.000515	9.74e-05	22.9	453		0.0961	0.0139898	0.498131	0.275035	0.105929	0.989185		0.862728
10	0.0526	5.53e-06	0.00456	0.000515	0.000536	0.0459	368		0.0961	0.013862	0.505299	0.229125	0.0956904	0.940076		0.862652
11	0.0312	0.00126	0.000973	0.000515	0.00439	0.0108	7500		0.0961	0.0153902	0.571521	0.166732	0.0591379	0.908881		0.865194
12	0.041	4.67e-06	0.00079	0.000515	0.00831	17.2	131		0.0961	0.013849	0.509678	0.289747	0.0446315	0.954005		0.862456
Mean	0.0494	0.000965	0.0047	0.000339	0.00639	8.49	2760
Standard deviation	0.022	0.00133	0.00868	0.000249	0.00362	10.5	6960
	= indicates which parameter set is considered the "best fit" due to quantitative and qualitative metrics

## Sheet: S4
Results from ANOVA analysis for Tt and max cPARP					Significance level:	**** < 10-4
						*** 10-4<p<10-3
0.1nM maxcPARP						** 10-3<p<10-2
Dunn's multiple comparisons test	Mean rank diff.	Significant?	Summary	Adjusted P Value		* 10-2<p<0.05
baseline vs. pro3	-273.1	No	ns	>0.9999
baseline vs. XIAP	-1821	Yes	****	<0.0001
baseline vs. Fas	47.83	No	ns	>0.9999
baseline vs. DXR	-598	Yes	**	0.0012
baseline vs. Ptase	-633.6	Yes	***	0.0004
baseline vs. Ktrsp	1162	Yes	****	<0.0001
baseline vs. Kp	-360.1	No	ns	0.3833
pro3 vs. XIAP	-1548	Yes	****	<0.0001
pro3 vs. Fas	321	No	ns	0.7836
pro3 vs. DXR	-324.9	No	ns	0.732
pro3 vs. Ptase	-360.4	No	ns	0.381
pro3 vs. Ktrsp	1435	Yes	****	<0.0001
pro3 vs. Kp	-86.95	No	ns	>0.9999
XIAP vs. Fas	1869	Yes	****	<0.0001
XIAP vs. DXR	1223	Yes	****	<0.0001
XIAP vs. Ptase	1187	Yes	****	<0.0001
XIAP vs. Ktrsp	2983	Yes	****	<0.0001
XIAP vs. Kp	1461	Yes	****	<0.0001
Fas vs. DXR	-645.8	Yes	***	0.0003
Fas vs. Ptase	-681.4	Yes	****	<0.0001
Fas vs. Ktrsp	1114	Yes	****	<0.0001
Fas vs. Kp	-407.9	No	ns	0.1463
DXR vs. Ptase	-35.56	No	ns	>0.9999
DXR vs. Ktrsp	1760	Yes	****	<0.0001
DXR vs. Kp	237.9	No	ns	>0.9999
Ptase vs. Ktrsp	1795	Yes	****	<0.0001
Ptase vs. Kp	273.5	No	ns	>0.9999
Ktrsp vs. Kp	-1522	Yes	****	<0.0001
10nM maxcPARP
Dunn's multiple comparisons test	Mean rank diff.	Significant?	Summary	Adjusted P Value
baseline vs. pro3	-532.6	Yes	**	0.0074
baseline vs. XIAP	-1771	Yes	****	<0.0001
baseline vs. Fas	-120.1	No	ns	>0.9999
baseline vs. DXR	-1366	Yes	****	<0.0001
baseline vs. Ptase	-808.5	Yes	****	<0.0001
baseline vs. Ktrsp	1738	Yes	****	<0.0001
baseline vs. Kp	-322.4	No	ns	0.7637
pro3 vs. XIAP	-1239	Yes	****	<0.0001
pro3 vs. Fas	412.5	No	ns	0.1327
pro3 vs. DXR	-832.9	Yes	****	<0.0001
pro3 vs. Ptase	-275.8	No	ns	>0.9999
pro3 vs. Ktrsp	2270	Yes	****	<0.0001
pro3 vs. Kp	210.2	No	ns	>0.9999
XIAP vs. Fas	1651	Yes	****	<0.0001
XIAP vs. DXR	405.6	No	ns	0.1536
XIAP vs. Ptase	962.7	Yes	****	<0.0001
XIAP vs. Ktrsp	3509	Yes	****	<0.0001
XIAP vs. Kp	1449	Yes	****	<0.0001
Fas vs. DXR	-1245	Yes	****	<0.0001
Fas vs. Ptase	-688.3	Yes	****	<0.0001
Fas vs. Ktrsp	1858	Yes	****	<0.0001
Fas vs. Kp	-202.3	No	ns	>0.9999
DXR vs. Ptase	557.1	Yes	**	0.0038
DXR vs. Ktrsp	3103	Yes	****	<0.0001
DXR vs. Kp	1043	Yes	****	<0.0001
Ptase vs. Ktrsp	2546	Yes	****	<0.0001
Ptase vs. Kp	486	Yes	*	0.0245
Ktrsp vs. Kp	-2060	Yes	****	<0.0001
0.1nM Tt
Dunn's multiple comparisons test	Mean rank diff.	Significant?	Summary	Adjusted P Value
baseline vs. pro3	499.7	Yes	****	<0.0001
baseline vs. XIAP	1878	Yes	****	<0.0001
baseline vs. Fas	-10.4	No	ns	>0.9999
baseline vs. DXR	1012	Yes	****	<0.0001
baseline vs. Ptase	583.8	Yes	****	<0.0001
baseline vs. Ktrsp	-832.7	Yes	****	<0.0001
baseline vs. Kp	328.5	Yes	*	0.0132
pro3 vs. XIAP	1378	Yes	****	<0.0001
pro3 vs. Fas	-510.1	Yes	****	<0.0001
pro3 vs. DXR	511.9	Yes	****	<0.0001
pro3 vs. Ptase	84.12	No	ns	>0.9999
pro3 vs. Ktrsp	-1332	Yes	****	<0.0001
pro3 vs. Kp	-171.3	No	ns	>0.9999
XIAP vs. Fasx3	-1888	Yes	****	<0.0001
XIAP vs. DXR	-866.2	Yes	****	<0.0001
XIAP vs. Ptase	-1294	Yes	****	<0.0001
XIAP vs. Ktrsp	-2711	Yes	****	<0.0001
XIAP vs. Kp	-1549	Yes	****	<0.0001
Fas vs. DXR	1022	Yes	****	<0.0001
Fas vs. Ptase	594.2	Yes	****	<0.0001
Fas vs. Ktrsp	-822.3	Yes	****	<0.0001
Fas vs. Kp	338.9	Yes	**	0.0078
DXR vs. Ptase	-427.7	Yes	****	<0.0001
DXR vs. Ktrsp	-1844	Yes	****	<0.0001
DXR vs. Kp	-683.1	Yes	****	<0.0001
Ptase vs. Ktrsp	-1417	Yes	****	<0.0001
Ptase vs. Kp	-255.4	No	ns	0.1387
Ktrsp vs. Kp	1161	Yes	****	<0.0001
10nM Tt
Dunn's multiple comparisons test	Mean rank diff.	Significant?	Summary	Adjusted P Value
baseline vs. pro3	360.7	Yes	**	0.0075
baseline vs. XIAP	1951	Yes	****	<0.0001
baseline vs. Fas	49.24	No	ns	>0.9999
baseline vs. DXR	1526	Yes	****	<0.0001
baseline vs. Ptase	595.9	Yes	****	<0.0001
baseline vs. Ktrsp	-1534	Yes	****	<0.0001
baseline vs. Kp	197.7	No	ns	>0.9999
pro3x3 vs. XIAPx0.5	1591	Yes	****	<0.0001
pro3x3 vs. Fasx3	-311.4	Yes	*	0.0462
pro3x3 vs. DXR	1165	Yes	****	<0.0001
pro3x3 vs. Ptase	235.2	No	ns	0.3683
pro3x3 vs. Ktrsp	-1895	Yes	****	<0.0001
pro3x3 vs. Kp	-162.9	No	ns	>0.9999
XIAPx0.5 vs. Fasx3	-1902	Yes	****	<0.0001
XIAPx0.5 vs. DXR	-425.4	Yes	****	<0.0001
XIAPx0.5 vs. Ptase	-1355	Yes	****	<0.0001
XIAPx0.5 vs. Ktrsp	-3486	Yes	****	<0.0001
XIAPx0.5 vs. Kp	-1754	Yes	****	<0.0001
Fasx3 vs. DXR	1477	Yes	****	<0.0001
Fasx3 vs. Ptase	546.6	Yes	****	<0.0001
Fasx3 vs. Ktrsp	-1584	Yes	****	<0.0001
Fasx3 vs. Kp	148.5	No	ns	>0.9999
DXR vs. Ptase	-930.1	Yes	****	<0.0001
DXR vs. Ktrsp	-3060	Yes	****	<0.0001
DXR vs. Kp	-1328	Yes	****	<0.0001
Ptase vs. Ktrsp	-2130	Yes	****	<0.0001
Ptase vs. Kp	-398.1	Yes	***	0.0009
Ktrsp vs. Kp	1732	Yes	****	<0.0001

## Sheet: S5
Comparison of XIAP and PARP levels between non-apoptotic and apoptotic populations
	Welch's t test (non-parametric)			Welch's t test (non-parametric)
	XIAP concentration in non-apoptotic cells vs. apoptotic cells			PARP concentration in non-apoptotic cells vs. apoptotic cells
	Unpaired t test with Welch's correction			Unpaired t test with Welch's correction
	P value	<0.0001		P value	<0.0001
	P value summary	****		P value summary	****
	Significantly different (P < 0.05)?	Yes		Significantly different (P < 0.05)?	Yes
	One- or two-tailed P value?	Two-tailed		One- or two-tailed P value?	Two-tailed
	Welch-corrected t, df	t=12.33 df=1871		Welch-corrected t, df	t=45.96 df=1311
	How big is the difference?			How big is the difference?
	Mean ± SEM of column A	0.1472 ± 0.002221, n=795		Mean ± SEM of column A	1.261 ± 0.01174, n=1205
	Mean ± SEM of column B	0.185 ± 0.002113, n=1205		Mean ± SEM of column B	2.344 ± 0.02043, n=795
	Difference between means	0.03781 ± 0.003066		Difference between means	1.083 ± 0.02356
	95% confidence interval	0.0318 to 0.04382		95% confidence interval	1.037 to 1.129
	R squared (eta squared)	0.07518		R squared (eta squared)	0.6171
	F test to compare variances			F test to compare variances
	F, DFn, Dfd	1.372, 1204, 794		F, DFn, Dfd	1.998, 794, 1204
	P value	<0.0001		P value	<0.0001
	P value summary	****		P value summary	****
	Significantly different (P < 0.05)?	Yes		Significantly different (P < 0.05)?	Yes

## Sheet: S6
Results from ROC analysis
Input		AUC	AUC confidence intervals	Significance level
initial conditions	CD36	0.500598	[0.467 - 0.535]	0.481927
	p59	0.483278	[0.449 - 0.517]	0.898175
	pro8	0.509049	[0.475 - 0.543]	0.246628
	pro3	0.516245	[0.482 - 0.550]	0.109472
	p38cyt	0.491318	[0.457 - 0.525]	0.745038
	Ptase_cyt	0.505818	[0.472 - 0.540]	0.329738
	XIAP	0.647945	[0.615 - 0.681]	< 0.0001
	PARP	0.954841	[0.941 - 0.968]	< 0.0001
	Fas	0.498656	[0.465 - 0.533]	0.540582
	MEKK1	0.507974	[0.474 - 0.542]	0.272972
	FL	0.498507	[0.465 - 0.532]	0.545053
	FS	0.487962	[0.454 - 0.522]	0.819714
	IKK	0.520575	[0.487 - 0.555]	0.0597639
	NFkB_IkB	0.497416	[0.463 - 0.531]	0.577654
	Ptase_nuc	0.511016	[0.477 - 0.545]	0.202162
	NFkB_cyt	0.540229	[0.506 - 0.574]	0.00116501
ratio	XIAP/PARP	0.92	[0.902 - 0.938]	< 0.0001
ratio	PARP/XIAP	0.92	[0.902 - 0.938]	< 0.0001
difference	|PARP-XIAP|	0.971	[0.961 - 0.982]	< 0.0001
